# Supplementary material for: Targeting the MEK/ERK Pathway to Suppress P-Glycoprotein and Reverse Carfilzomib Resistance in Multiple Myeloma
Source: Int J Mol Sci. 2025 Nov 26;26(23):11448. doi: 10.3390/ijms262311448 (PMC12692345; doi:10.3390/ijms262311448)
Supplement: Supplementary file 1 [file ijms-26-11448-s001.zip]

Archive with 2 entries (2 files):
- Figures S1-S5.pdf
- Supplementary Tables S1-S4.pdf
